# Supplementary material for: Comparative Effects of Different Nutritional Supplements on Inflammation, Nutritional Status, and Clinical Outcomes in Colorectal Cancer Patients: A Systematic Review and Network Meta-Analysis
Source: Nutrients. 2023 Jun 16;15(12):2772. doi: 10.3390/nu15122772 (PMC10305393; doi:10.3390/nu15122772)
Supplement: Supplementary file 1 [file nutrients-15-02772-s001.zip]

Archive with 1 entries (1 files):
- nutrients-2415434-SI.pdf
